# Supplementary material for: Histone H1.2 Inhibited EMCV Replication through Enhancing MDA5-Mediated IFN-β Signaling Pathway
Source: Viruses. 2024 Jan 24;16(2):174. doi: 10.3390/v16020174 (PMC10892618; doi:10.3390/v16020174)
Supplement: Supplementary file 1 [file viruses-16-00174-s001.zip]

Archive with 1 entries (1 files):
- viruses-2799705-supplementary.pdf
